# Supplementary material for: Neuroproteomic Analysis after SARS-CoV-2 Infection Reveals Overrepresented Neurodegeneration Pathways and Disrupted Metabolic Pathways
Source: Biomolecules. 2023 Oct 30;13(11):1597. doi: 10.3390/biom13111597 (PMC10669333; doi:10.3390/biom13111597)
Supplement: Supplementary file 1 [file biomolecules-13-01597-s001.zip]

Archive with 1 entries (1 files):
- biomolecules-2648729-supplementary.pdf
